# Supplementary material for: Characterization of novel microsatellite markers in Musa acuminata subsp. burmannicoides, var. Calcutta 4
Source: BMC Res Notes. 2010 May 27;3:148. doi: 10.1186/1756-0500-3-148 (PMC2893197; doi:10.1186/1756-0500-3-148)
Supplement: Additional file 1 — Summary of all designed primer sequences, SSR repeat motif, theoretical annealing temperature (Tm), and expected product size. A Microsoft Excel table containing a summary of all the designed primer sequences, together with SSR repeat motif, theoretical annealing temperature (Tm), and expected product size [file 1756-0500-3-148-S1.XLS]

## Sheet: Plan1
Additional file 1. Summary of all designed primer sequences, SSR repeat motif, theoretical annealing temperature (Tm), and expected product size
BAC consensus sequence ID	BAC accession number	Locus name	Repeat array	Forward primer sequence (5' to 3')	Theoretical Tm (˚C)	Reverse primer sequence (5' to 3')	Theoretical Tm (˚C)	Expected PCR product size (bp)
MA4_008L021	AC186748	MABN 1	(AG)12	CCACTGAAGCTGAAAGGAGG	59.982	GGATTGTAGGTGACGGGAGA	59.927	525
MA4_008L021	AC186748	MABN 2	(TA)31	TTTTGGAAGGCAACATTTGA	59.133	GGTTCGGATACCACAAGGAA	59.79	499
MA4_008L021	AC186748	MABN 3	(TG)10	TGGTTGTATGTTTGCTGGGA	59.964	CAAAGTGCTGGCATGAGAAA	59.988	503
MA4_008L021	AC186748	MABN 4	(TA)5	GGCCAATGCTACTGCTTGAT	60.243	TGCTGGAGAAAGTGATGTCG	59.984	382
MA4_008L021	AC186748	MABN 5	(AT)9	GGACAAGTCGGTCAAGGTGT	60.009	ACCTCCTACCCAACGCTTTT	59.998	506
MA4_008L021	AC186748	MABN 6	(ATAC)3	GCAACCATCAACCAAAAACC	60.214	TTTGCAAGAAAATCGTGCTG	59.992	363
MA4_008L021	AC186748	MABN 7	(ATA)6	TTTTGATCATCATATGGGTCG	58.295	AGAGGGAGAGCCAAAGTGGT	60.252	475
MA4_008L021	AC186748	MABN 8	(GA)13	TTACCGTAAACGGAGCCAAC	59.996	GAAATCGAGGAAAACCGACA	60.051	358
MA4_008L021	AC186748	MABN 9	(ATTT)5	ACATGGACATGGCTTTGTGA	59.967	CGAAAAGATGGGAGGACGTA	60.066	546
MA4_042M013	AC186749	MABN 10	(TC)9	CGTCTTTTAGGAGGTTGGCA	60.241	TATCTCGAGTTTCACGGGCT	59.836	522
MA4_042M013	AC186749	MABN 11	(AT)6	GGGCAAGGTGAAACTGTAGC	59.74	TGCTGTTCCACCCAGTGATA	60.112	470
MA4_111B014	AC186954	MABN 12	(CAT)4	TGCTACCTTTGCTGATGTGG	59.864	TTAAGGCAATTTTGGATGGC	59.907	457
MA4_111B014	AC186954	MABN 13	(CA)6	CCTCAACGAAGCATACAGCA	60.011	CAGTCTGGGCTGACACAGAA	60.022	222
MA4_111B014	AC186954	MABN 14	(AAT)4	AAGACAATTGGACCAAACGC	59.978	CTCAATACGACTCACCGCAA	59.864	232
MA4_111B014	AC186954	MABN 15	(ATTTT)3	CCAACTTCCATTTGGCTTTT	59.064	CGCAGGCGACTTCTTACAGT	60.592	547
MA4_111B014	AC186954	MABN 16	(TAC)4	TTAAAGCAAGCAATCGTCCC	60.209	AAGTATCGCACCCAGCTGTC	60.285	547
MA4_111B014	AC186954	MABN 17	(TCT)14	CCCATGCAACTACAACAACG	60.027	GGAACCACGTGTCCTGATCT	59.969	261
MA4_106O017	AC186747	MABN 18	(TC)8	AAACACACGCCAAGGAAATC	59.978	TGATGATCTAGTGGTGGGCA	60.072	543
MA4_106O017	AC186747	MABN 19	(TTTAT)3	CTCCACCGCTGCAAATTAT	58.735	TTCATTTGATTGGAAAGTGGAA	59.429	536
MA4_106O017	AC186747	MABN 20	(AC)7	AAGAAGTGCAACAGATGGGC	60.263	GCCAAAGGAATCATGCTGTT	60.081	443
MA4_106O017	AC186747	MABN 21	(AG)5	CGCTCAAACAAGGGAAGAAG	59.986	AGGTGACAGGAAAACAACGG	60.005	488
MA4_106O017	AC186747	MABN 22	(AG)6	GTCGCAGAGATCAAGGAACC	59.81	GGACCTCCTATGTTTGCTGC	59.7	507
MA4_106O017	AC186747	MABN 23	(TTA)4	TCGATCATTTGGCATCACAT	59.89	CCAGGTAGCGAAGACGAGAC	60.012	504
MA4_106O017	AC186747	MABN 24	(TA)5	TCGGAGAGGAAAAGGACAGA	59.92	TTCAGAAGGTACCCAAACGG	59.964	527
MA4_106O017	AC186747	MABN 25	(TAT)9	TTTCATGATTTGAGGAGCCC	60.014	CCCCACAAGTATGTTCCCAC	60.088	378
MA4_106O017	AC186747	MABN 26	(CT)24	GTGGGAACATACTTGTGGGG	60.088	ACGGAAAACCACAAGCAATC	59.978	425
MA4_106O017	AC186747	MABN 27	(GAA)4	GGATGCAAAGACGGACAAAT	59.939	TAATGGCTTTGCAACTGCTG	60.014	389
MA4_106O017	AC186747	MABN 28	(GA)23	TGGAGGTCTCAACCAAAACC	59.943	AGATTGGCTACTGTGGGTGG	59.989	487
MA4_106O017	AC186747	MABN 29	(GAT)5	ACCAGCCACTGGAATCAAAC	59.973	GTCTGCTGAAGAGCCAAACC	59.997	533
MA4_106O017	AC186747	MABN 30	(ATTTT)3	CAGCCGTTGATGTTCAAATG	60.111	CGTTACGGTGGATCGTCTTT	59.993	411
MA4_106O017	AC186747	MABN 31	(GAAAAA)3	ACGGAGGGCCTATCTTCACT	60.096	GCGTGATACCAAACGTTCCT	60	545
MA4_106O017	AC186747	MABN 32	(AT)20	CCGTCGTTGCCGTCTAGTAT	60.154	TTTTTAGCCATCACAAAAGAAAAA	59.255	476
MA4_106O017	AC186747	MABN 33	(AAC)4	GCAGGATAGAAATCCACCGA	60.036	TTCCAAACTGCACAAGGATG	59.691	514
MA4_106O017	AC186747	MABN 34	(CT)18	TAGGTGAGAATGGGACGGAG	60.065	CAGTAGCAGCAACCTGGTGA	60.049	471
MA4_106O017	AC186747	MABN 35	(CT)14	CTGTCACCAGGTTGCTGCTA	60.049	CTTCCTTGGACCTTTCATCG	59.665	296
MA4_078I012	AC186750	MABN 36	(GAAA)4	TAGAGGGAATGGGAGAGGGT	59.89	CGACGTTAGGCATCATTTCA	59.688	528
MA4_078I012	AC186750	MABN 37	(CTT)8	TTGATTCAAGGACTTTTGGGA	59.532	ACCATTTTGCTTTCTCCCCT	59.94	295
MA4_078I012	AC186750	MABN 38	(AATG)3	CAGAGCCAAGGTTTTTCTCG	59.986	TTGACCATTGATGACATCCG	60.33	487
MA4_078I012	AC186750	MABN 39	(ATG)4	ACGGATGTCATCAATGGTCA	59.769	TAAACCAGTCCAACTTCGGG	59.964	539
MA4_078I012	AC186750	MABN 40	(AATG)3	AGACGTGATTTTACCGCTGC	60.278	TGGTTTCAAGAATGTGCCAA	60.088	421
MA4_078I012	AC186750	MABN 41	(TGTTCATCA)3	TTGAGTCATCGCTCAAGTGG	59.984	GAGCTTTTTCGAATGCAACC	59.829	349

## Sheet: Plan2
	primer_forward			primer_reverse
MABN 1F	CCACTGAAGCTGAAAGGAGG		MABN 1R	GGATTGTAGGTGACGGGAGA
MABN 2F	TTTTGGAAGGCAACATTTGA		MABN 2R	GGTTCGGATACCACAAGGAA
MABN 3F	TGGTTGTATGTTTGCTGGGA		MABN 3R	CAAAGTGCTGGCATGAGAAA
MABN 4F	GGCCAATGCTACTGCTTGAT		MABN 4R	TGCTGGAGAAAGTGATGTCG
MABN 5F	GGACAAGTCGGTCAAGGTGT		MABN 5R	ACCTCCTACCCAACGCTTTT
MABN 6F	GCAACCATCAACCAAAAACC		MABN 6R	TTTGCAAGAAAATCGTGCTG
MABN 7F	TTTTGATCATCATATGGGTCG		MABN 7R	AGAGGGAGAGCCAAAGTGGT
MABN 8F	TTACCGTAAACGGAGCCAAC		MABN 8R	GAAATCGAGGAAAACCGACA
MABN 9F	ACATGGACATGGCTTTGTGA		MABN 9R	CGAAAAGATGGGAGGACGTA
MABN 10F	CGTCTTTTAGGAGGTTGGCA		MABN 10R	TATCTCGAGTTTCACGGGCT
MABN 11F	GGGCAAGGTGAAACTGTAGC		MABN 11R	TGCTGTTCCACCCAGTGATA
MABN 12F	TGCTACCTTTGCTGATGTGG		MABN 12R	TTAAGGCAATTTTGGATGGC
MABN 13F	CCTCAACGAAGCATACAGCA		MABN 13R	CAGTCTGGGCTGACACAGAA
MABN 14F	AAGACAATTGGACCAAACGC		MABN 14R	CTCAATACGACTCACCGCAA
MABN 15F	CCAACTTCCATTTGGCTTTT		MABN 15R	CGCAGGCGACTTCTTACAGT
MABN 16F	TTAAAGCAAGCAATCGTCCC		MABN 16R	AAGTATCGCACCCAGCTGTC
MABN 17F	CCCATGCAACTACAACAACG		MABN 17R	GGAACCACGTGTCCTGATCT
MABN 18F	AAACACACGCCAAGGAAATC		MABN 18R	TGATGATCTAGTGGTGGGCA
MABN 19F	CTCCACCGCTGCAAATTAT		MABN 19R	TTCATTTGATTGGAAAGTGGAA
MABN 20F	AAGAAGTGCAACAGATGGGC		MABN 20R	GCCAAAGGAATCATGCTGTT
MABN 21F	CGCTCAAACAAGGGAAGAAG		MABN 21R	AGGTGACAGGAAAACAACGG
MABN 22F	GTCGCAGAGATCAAGGAACC		MABN 22R	GGACCTCCTATGTTTGCTGC
MABN 23F	TCGATCATTTGGCATCACAT		MABN 23R	CCAGGTAGCGAAGACGAGAC
MABN 24F	TCGGAGAGGAAAAGGACAGA		MABN 24R	TTCAGAAGGTACCCAAACGG
MABN 25F	TTTCATGATTTGAGGAGCCC		MABN 25R	CCCCACAAGTATGTTCCCAC
MABN 26F	GTGGGAACATACTTGTGGGG		MABN 26R	ACGGAAAACCACAAGCAATC
MABN 27F	GGATGCAAAGACGGACAAAT		MABN 27R	TAATGGCTTTGCAACTGCTG
MABN 28F	TGGAGGTCTCAACCAAAACC		MABN 28R	AGATTGGCTACTGTGGGTGG
MABN 29F	ACCAGCCACTGGAATCAAAC		MABN 29R	GTCTGCTGAAGAGCCAAACC
MABN 30F	CAGCCGTTGATGTTCAAATG		MABN 30R	CGTTACGGTGGATCGTCTTT
MABN 31F	ACGGAGGGCCTATCTTCACT		MABN 31R	GCGTGATACCAAACGTTCCT
MABN 32F	CCGTCGTTGCCGTCTAGTAT		MABN 32R	TTTTTAGCCATCACAAAAGAAAAA
MABN 33F	GCAGGATAGAAATCCACCGA		MABN 33R	TTCCAAACTGCACAAGGATG
MABN 34F	TAGGTGAGAATGGGACGGAG		MABN 34R	CAGTAGCAGCAACCTGGTGA
MABN 35F	CTGTCACCAGGTTGCTGCTA		MABN 35R	CTTCCTTGGACCTTTCATCG
MABN 36F	TAGAGGGAATGGGAGAGGGT		MABN 36R	CGACGTTAGGCATCATTTCA
MABN 37F	TTGATTCAAGGACTTTTGGGA		MABN 37R	ACCATTTTGCTTTCTCCCCT
MABN 38F	CAGAGCCAAGGTTTTTCTCG		MABN 38R	TTGACCATTGATGACATCCG
MABN 39F	ACGGATGTCATCAATGGTCA		MABN 39R	TAAACCAGTCCAACTTCGGG
MABN 40F	AGACGTGATTTTACCGCTGC		MABN 40R	TGGTTTCAAGAATGTGCCAA
MABN 41F	TTGAGTCATCGCTCAAGTGG		MABN 41R	GAGCTTTTTCGAATGCAACC
